# Supplementary material for: A predictive model for the ichnological suitability of the Jezero crater, Mars: searching for fossilized traces of life-substrate interactions in the 2020 Rover Mission Landing Site
Source: PeerJ. 2021 Sep 23;9:e11784. doi: 10.7717/peerj.11784 (PMC8466086; doi:10.7717/peerj.11784)
Supplement: Supplemental Information 2 [file peerj-09-11784-s002.zip]

Archive with 1 entries (1 files):
- Supplemental Material 2 (A).tif
