# Supplementary material for: A predictive model for the ichnological suitability of the Jezero crater, Mars: searching for fossilized traces of life-substrate interactions in the 2020 Rover Mission Landing Site
Source: PeerJ. 2021 Sep 23;9:e11784. doi: 10.7717/peerj.11784 (PMC8466086; doi:10.7717/peerj.11784)
Supplement: Supplemental Information 5 — A QGIS-ready project with both input and predictive layers. [file peerj-09-11784-s005.zip]

Archive with 19 entries (15 files):
- QGIS_project_Ichnological_predictive_map/
- QGIS_project_Ichnological_predictive_map/Ichnological predictive map GIS.qgz
- QGIS_project_Ichnological_predictive_map/input layers (raster files)/
- QGIS_project_Ichnological_predictive_map/input layers (raster files)/E.tif
- QGIS_project_Ichnological_predictive_map/input layers (raster files)/H.tif
- QGIS_project_Ichnological_predictive_map/input layers (raster files)/K.tif
- QGIS_project_Ichnological_predictive_map/input layers (raster files)/L.tif
- QGIS_project_Ichnological_predictive_map/input layers (raster files)/S.tif
- QGIS_project_Ichnological_predictive_map/input layers (raster files)/W.tif
- QGIS_project_Ichnological_predictive_map/input layers (vector files)/
- QGIS_project_Ichnological_predictive_map/input layers (vector files)/E.gpkg
- QGIS_project_Ichnological_predictive_map/input layers (vector files)/H.gpkg
- QGIS_project_Ichnological_predictive_map/input layers (vector files)/K.gpkg
- QGIS_project_Ichnological_predictive_map/input layers (vector files)/L.gpkg
- QGIS_project_Ichnological_predictive_map/input layers (vector files)/S.gpkg
- QGIS_project_Ichnological_predictive_map/predictive layers/
- QGIS_project_Ichnological_predictive_map/predictive layers/A.tif
- QGIS_project_Ichnological_predictive_map/predictive layers/B.tif
- QGIS_project_Ichnological_predictive_map/predictive layers/C.tif
